# Supplementary material for: Risk of New Primary Cancer in Patients with Posterior Uveal Melanoma: A National Cohort Study
Source: Cancers (Basel). 2022 Jan 7;14(2):284. doi: 10.3390/cancers14020284 (PMC8773914; doi:10.3390/cancers14020284)
Supplement: Supplementary file 1 [file cancers-14-00284-s001.zip]

Archive with 1 entries (1 files):
- cancers-1511053-supplementary.pdf
